# Supplementary material for: Empathy and Schizotypy: A Network Comparison of the Interpersonal Reactivity Index in High and Low Schizotypy Groups
Source: Behav Sci (Basel). 2024 Mar 18;14(3):245. doi: 10.3390/bs14030245 (PMC10968485; doi:10.3390/bs14030245)
Supplement: Supplementary file 1 [file behavsci-14-00245-s001.zip]

Archive with 1 entries (1 files):
- behavsci-2872600-supplementary.pdf
